# Supplementary material for: Region-specific Wnt signaling responses promote gastric polyp formation in patients with familial adenomatous polyposis
Source: JCI Insight. 2023 Nov 9;8(24):e174546. doi: 10.1172/jci.insight.174546 (PMC10896006; doi:10.1172/jci.insight.174546)
Supplement: Supporting data values [file jciinsight-8-174546-s021.xlsx]

## Sheet: Figure 1D
	LGR5	AXIN2	CD44	SP5	MUC5AC	TFF1	TFF2	GIF	ATP4A	MUC6	AQP5	SOX9	LIPF	CHIA	PGC	TNFRSF19	CD45	IL-1B	IL-8
Relative mRNA Abundance (Log(2))	2.85122	1.23542	1.42433		-1.38836		-0.85726			0.181929			-1.14401		-1.66063
	0.740971	0.295605	-1.48116		-3.84063		-3.15714			-0.991657			-1.19232		-1.39365
	2.95637	1.40844	1.8792		-2.16165		-1.11404			-0.612196			-2.57347		-2.69619
	0.905659	-0.558517	-0.693154		-2.70181		-1.67807			-1.47273			-0.23226		0.22848
	2.41083	0.923263	0		-2.01625		-1.4568			-1.94731			-3.89111		-3.99309
	1.869	1.6378	1.20257		-2.63397		-2.32265			-0.883901			-2.89647		-3.32626
	3.54644	0.823586	2.86174	-0.156177	-0.954837		-0.588791	-1.80037		-1.62816		0.78576	-4.83239	-4.00694	-2.84581			0.0174944	5.27329
	4.21199	1.03231	3.00382	0.76545	-0.855954		-1.98108	-1.62016		-0.94203		1.06716	-6.32193	-8.42973	-2.77794			-1.03032	2.9726
	3.75711	0.411643	2.48262	-0.154088	-2.08314		-2.68501	-1.45641		-1.27823		0.292664	-5.25429	-8.24332	-3.41735			-2.03919	3.01453
	-0.798366	-1.62104	-2.17527	-1.47273	-2.56661	-1.03682	-0.794858	0.372284	-1.04573	-2.74468	-2.10967	-1.54878	1.16324	2.76922	-1.32807	-0.679227	-2.44379	-1.68038	-0.0868138
	1.18669	-0.32771	0.409147	-0.509019	-3.32771	-2.37407	-2.58122	0.456911	-0.143851	-1.96353	-2.46514	-0.282088	-0.390245	0.53973	-1.71217	0.209141	-0.653355	-1.43987	1.45712
	-0.749281	0.53037	-1.87197	-1.13797	-1.58857	-0.477944	-0.537634	-0.317786	0.174662	-0.826745	1.25888	0.196985	-3.41427	-4.72929	-4.49655	0.0192037	-0.3893	-1.50964	-1.6425
	-0.195616	1.37762	-1.21793	-0.25877	-2.91702	-0.743956	-1.19992	-0.266732	1.52942	-0.0264989	0.254352	0.966578	-3.42973	-4.47393	-4.22162	-0.159074	-1.30151	-2.0862	-1.08436
	0.430392	1.66671	-0.124849	0.302524	-0.937326	0.733441	0.263756	-0.583809	0.687419	0.820812	1.1133	1.54241	-2.11654	-0.410237	-1.34997	-0.246395	-1.04216	0.818523	0.815821
	0.836894	1.02333	0.930548	1.28048	0.0258793	-1.36142	-0.99223	0.00115369	0.768756	-0.788614	-2.31833	-0.214575	-1.69947	0.00288251	-1.3629	1.40496	-1.89539	-0.756575
	-0.536168	1.6707	0.593497	1.06537	-1.7819	-2.16101	-1.75049	-0.179351	0.604071	-0.496346	-1.08192	0.213876	-1.81502	-2.81299	-2.46993	0.129876	-2.04633	-0.647919	-1.59859
	1.28475	0.723515	-0.328797	1.45386	-1.68687	-1.65699	-2.26327	0.646531	0.51005	-1.53241	-2.87514	-0.0423082	0.436588	3.05795	0.379399	-0.691989	-0.58814	0.0777899	0.56511
	3.98659	1.79002	3.1453	0.0102069	0.498659	-0.411579	0.591775	-4.32193	-4.32193	1.46184	2.07987	1.17645	-11.7027	-9.96578	0.893906	-3.87408	-2.07643	3.12605	2.99344
	3.09123	1.20495	2.49362	-1.02093	0.418136	-0.548987	0.0618453	-4.32193	-4.32193	-0.319946	0.762902	0.119821	-12.2877	-10.4804	0.0794293	-4.33935	-1.47955	3.03884	2.30787
	2.08229	0.724388	1.0732	-0.547088	-2.11654	-2.08804	-1.84996	-0.130523	-0.251539	-1.19297	0.164658	-0.168123	-2.23175	0.23217	-2.61794	0.10165	-1.21457	-1.98622	3.23406
	1.80194	0.53834	1.72058	0.649478	-4.14561	-2.12218	-2.20224	0.737168	0.184344	0.0571383	-0.297077	-0.0101344	-3.02444	-3.22567	-4.29903	-0.714302	-1.65426	-2.03032	2.62345
	-0.4935	0.102994	-0.59031	-2.01859	-0.208561	-0.0429026	-0.98736	-0.00839199	0.0137838	-2.00752	-0.735043	0.138945	-4.23786	-7.76415	-5.10284	-2.51457	-1.47995	1.09815	-0.971431
	0.629287	1.36098	2.08393	-0.2124	-4.17397	-1.04305	-3.96128	0.481506	-0.134794	-1.93512	-0.787119	0.746313	-6.81198	-9.20025	-3.74082	-0.975397	-1.47594	0.481712	1.53356
	-0.602088	0.633757	0.723864	-0.809196	-4.53617	-2.59423	-3.18705	0.496616	-0.381385	-1.16683	-1.02474	0.817378	-4.77201	-8.38082	-4.6878	-1.83393	-1.62371	0.523863	2.39805
	-0.138283	0.753348	-0.262054	-0.947028	-0.228875	1.21157	-0.171531	-0.586406	-0.577982	-2.49655	-2.12658	0.367707	-3.38836	-7.76415	-5.32193	-1.30686	-1.33971	1.37568	1.80331
	-2.87938	-0.609552	-0.705335	-2.73697	-2.47393	-1.21893	-2.131	0.590434	0.471344	-0.37501	-1.90347	-0.287184	-2.77596	-7.24332	-5.17397	-2.03623	-2.61264	-0.704865	-1.81198
	0.579373	0.821465	0.990447	-0.168933	-0.293536	0.0518593	-0.918933	0.0110662	0.103397	-0.914575	-0.703689	1.18358	-3.04454	-8.20025	-4.29903	-0.903468	-0.498994	0.758644	0.573181
	-0.0949572	-0.167961	-0.158107	-0.686638	-0.554485	-1.33752	-0.961002	-0.255494	-0.100206	-1.86092	-2.72834	-0.092494	-2.78986	-7.76415	-4.05409	-0.325862	1.48125	-1.0499	0.644041
	0.513491	-0.706276	0.42374	-0.576476	-1.49777	-1.99309	-1.5632	0.129613	-0.132736	1.00367	0.541118	-0.127999	-1.82419	-4.14305	-1.32771	-0.356025	1.71471	-1.4493	-0.080393
	0.0621217	-0.159074	0.306729	-0.526577	-2.06613	-2.82623	-3.11654	0.0698396	0.168514	1.12353	0.88323	-0.125006	-2.16747	-6.46753	-2.40354	-0.200699	1.43547	-2.49411	0.116365

## Sheet: Figure 2B
	H62NP (WR)	H62P (WR)	H62NP (WR-Free)	H62P (WR-Free)		H71NP (WR)	H71P (WR)	H71NP (WR-Free)	H71P (WR-Free)		H72NP (WR)	H72P (WR)	H72NP (WR-Free)	H72P (WR-Free)		H73NP (WR)	H73P (WR)	H73NP (WR-Free)	H73P (WR-Free)
LGR5 mRNA Abundnace	0.016302	0.011114	4.2e-05	0.00015		0.01504	0.01105	0.00018	0.00012		0.0052963	0.0243075	0.0001064	0.0002282		0.00538	0.016522	0.000109	0.0002
	0.015721	0.009182	0	0.000112		0.01684	0.01193	9e-05	8e-05		0.006054	0.0213342	0.0001068	0.0002203		0.004426	0.018954	0.000158	0.00022
	0.12012	0.007607	0	9.5e-05		0.01202	0.01297	7e-05	0.00016		0.008132	0.0277765	0.0001108	0.0002855		0.007658	0.022614	0.000164	0.000235

## Sheet: Figure 2C
		LGR5 - NP (WR)	AXIN2 - NP (WR)	SP5 - NP (WR)	LGR5 - P (WR)	AXIN2 - P (WR)	SP5 - P (WR)	LGR5 - NP (WR-Free)	AXIN2 - NP (WR-Free)	SP5 - NP (WR-Free)	LGR5 - P (WR-Free)	AXIN2 - P (WR-Free)	SP5 - P (WR-Free)
Relative mRNA Abundance (to NP (WR))	H61	1	1	1	2.40527	1.10337	1.31669	0.038477	0.094017	0.012102	0.032031	0.115104	0
	H62	1	1	1	0.633648	0.936783	0.744145	0.000944	0.195416	0.022346	0.008102	0.19724	0.015589
	H71	1	1	1	1.09423	1.02009	1.02398	0.007263	0.182291	0	0.007433	0.175778	0
	H72	1	1	1	3.76846	0.914648	2.4383	0.01663	0.381776	0.286746	0.037675	0.276817	0.088865
	H73	1	1	1	3.34018	1.93355	2.25219	0.024763	0.266896	0.071004	0.037678	0.470073	0.119622
	H75	1	1	1	0.722538	0.776215	1.4663	0	0.554543	0	0	0.825977	0
	H76	1	1	1	1.31869	1.04754	1.08278	0	0.150112	0.054891	0.006436	0.174644	0.0573
	H87	1	1	1	2.11928	1.35456	1.27876	0.027415	0.321952	0.091743	0.060409	0.416284	0.148906

## Sheet: Figure 2D
		LGR5 (P) / LGR5 (NP)
Relative mRNA Abundance	H72	3.76846
	H73	3.32627
	H61	2.40527
	H87	2.11932
	H76	1.49
	H71	0.8189
	H62	0.633648
	H82	0.535097
	H75	0.322063

## Sheet: Figure 2H
	NP	P (Low)	P (High)
Relative Growth to 100% WR Media (%)	-0.38	-12.46	18.89
	0.93	13.2	9.51
	-1.77	9.15	24.5
	-3.54	-12.56	39
	-33.3	4.37
	-7.39
	-14.23
	11.55

## Sheet: Figure 3D
	CHIR Concentration	H102Cα			H102Cβ			H102Cγ			H102Pα			H102Pβ			H102Pγ			H102Pδ			H102Pε			H102Pζ
Relative Growth	0	0.01002	0.01076	0.01282	0.01749	0.02059	0.02002	0.0181	0.02262	0.02422	0.87762	0.71175	0.56417	1.14364	1.04546	0.8109	1.06514	1.06129	0.87357	0.20386	0.17549	0.21232	1.0786	0.97875	0.94265	0.28987	0.32028	0.3076
	1	0.01996	0.02053	0.01924	0.04006	0.02844	0.03135	0.02933	0.02862	0.02529	0.64112	0.60688	0.53099	0.99375	0.93283	0.86202	0.55828	0.69301	0.51348	0.2045	0.1622	0.23289	0.80417	0.87645	0.86659	0.20381	0.19794	0.24615
	1.5	0.06921	0.07116	0.0626	0.09798	0.11803	0.10326	0.08885	0.08404	0.05888	0.58154	0.4988	0.60582	0.83267	0.97383	0.77266	0.46702	0.43252	0.38114	0.24172	0.27949	0.26935	0.77173	0.66711	0.80217	0.29622	0.31972	0.2933
	2	0.34537	0.28381	0.37087	0.36479	0.37916	0.38356	0.23418	0.36604	0.30491	0.63947	0.57519	0.68105	0.7367	0.78011	0.65216	0.35185	0.34221	0.35305	0.54855	0.58484	0.59569	0.60669	0.55192	0.55153	0.64034	0.56742	0.60011
	2.5	0.68749	0.70309	0.70296	0.80277	0.72581	0.7057	0.62616	0.77202	0.7978	0.77083	0.80587	0.749	0.73424	0.67158	0.51591	0.26835	0.30559	0.30491	0.94369	0.98824	1.06807	0.47658	0.46312	0.36192	0.86889	0.9202	0.97763
	3	0.96234	0.99061	1.04705	0.95623	1.07832	0.96545	1.03975	1.2635	0.69675	0.92933	0.98474	1.08593	0.62908	0.56201	0.50398	0.26614	0.22505	0.24338	0.82577	0.75357	0.85916	0.30929	0.26239	0.15048	0.97746	0.98815	1.03439

## Sheet: Figure 3E
	CHIR Concentration	Average			H98NPα			H98NPβ			H101NPα			H101NPβ			H102NPα			H102NPβ			H102NPγ			H103NPβ			H104NPα			H104NPβ			H105NPα			H105NPβ			H105NPγ			H106NPα			H106NPβ
Relative Growth	0	0.083854			0.011149	0.01742	0.013643	0.025269	0.037615	0.028049	0.01928	0.03635	0.03533	0.05393	0.07589	0.07589	0.01002	0.01076	0.01282	0.01749	0.02059	0.02002	0.0181	0.02262	0.02422	0.096102	0.097132	0.071077	0.08515	0.104385	0.096786	0.382777	0.462736	0.461634	0.089448	0.106207	0.091997	0.104331	0.109477	0.085819	0.057927	0.051319	0.072748	0.025248	0.022157	0.03445	0.101961	0.119608	0.051961
	1	0.109932			0.050389	0.046832	0.047896	0.069851	0.060284	0.055303	0.07318	0.07753	0.09572	0.06878	0.11067	0.14356	0.01996	0.02053	0.01924	0.04006	0.02844	0.03135	0.02933	0.02862	0.02529	0.085074	0.132155	0.095253	0.187907	0.182208	0.1588	0.401966	0.43776	0.474415	0.103701	0.102838	0.135317	0.139818	0.099541	0.127812	0.091121	0.095258	0.089762	0.027678	0.03894	0.045786	0.067647	0.117647	0.108333
	1.5	0.189897			0.129897	0.096085	0.113871	0.198794	0.216771	0.176846	0.16813	0.11184	0.1217	0.24001	0.37728	0.36385	0.06921	0.07116	0.0626	0.09798	0.11803	0.10326	0.08885	0.08404	0.05888	0.187417	0.165664	0.147001	0.162158	0.19208	0.186754	0.410923	0.457913	0.459153	0.099771	0.169827	0.207317	0.204109	0.182048	0.241133	0.247579	0.236679	0.177023	0.101583	0.078543	0.086861	0.227941	0.201471	0.197059
	2	0.395938			0.375096	0.470777	0.432857	0.593784	0.541983	0.519529	0.3093	0.30646	0.45438	0.62869	0.59645	0.59038	0.34537	0.28381	0.37087	0.36479	0.37916	0.38356	0.23418	0.36604	0.30491	0.258069	0.170632	0.175237	0.272277	0.34267	0.32296	0.588583	0.566535	0.583347	0.287436	0.426122	0.334428	0.439091	0.421643	0.475465	0.480336	0.479904	0.531902	0.22223	0.228046	0.182922	0.432843	0.239216	0.304902
	2.5	0.772195			0.818442	0.886068	0.807477	0.912461	0.96697	1.12057	0.68767	0.87851	0.7449	0.91968	1.01933	1.06099	0.68749	0.70309	0.70296	0.80277	0.72581	0.7057	0.62616	0.77202	0.7978	0.636962	0.447728	0.521955	0.38745	0.546861	0.699826	0.869422	0.861016	0.830665	0.646482	0.620265	0.687557	0.897818	0.924433	0.858427	0.826353	0.67184	0.75274	0.463232	0.569746	0.677365	0.85	0.960294	1.18971
	3	0.992403			0.927142	1.04607	1.02678	0.587864	1.00953	1.29962	0.8666	1.08823	1.04517	0.90861	1.06488	1.00381	0.96234	0.99061	1.04705	0.95623	1.07832	0.96545	1.03975	1.2635	0.69675	1.16685	0.946112	0.887033	0.938721	0.883221	1.17806	0.847064	1.15233	1.00061	1.02756	0.911804	1.06064	0.970388	0.89971	1.1299	0.940663	0.981607	1.07773	1.05764	0.973868	0.968495	0.653922	1.18088	0.766667
[truncated: 21 more columns]

## Sheet: Figure 3F
	CHIR Concentration	Average			H98Pα			H98Pβ			H98Pγ			H99Pα			H101NPβ			H102Pα			H102Pδ			H102Pζ			H103Pα			H103Pβ			H105Pα			H105Pγ			H106Pγ
Relative Growth	0	0.241363			0.0235554	0.0411965	0.0360469	0.034888	0.057478	0.046222	0.108474	0.117924	0.112066	0.036339	0.040679	0.048426	0.0327	0.02336	0.04198	0.87762	0.71175	0.56417	0.20386	0.17549	0.21232	0.28987	0.32028	0.3076	0.121508	0.16737	0.174354	0.31568	0.367389	0.312128	0.473684	0.470704	0.577347	0.353248	0.288334	0.32496	0.418576	0.546863	0.462835
	1	0.246733			0.0510367	0.0565687	0.0568491	0.071665	0.074361	0.065093	0.111484	0.134654	0.140318	0.189752	0.210566	0.225157	0.22225	0.05536	0.0491	0.64112	0.60688	0.53099	0.2045	0.1622	0.23289	0.20381	0.19794	0.24615	0.17106	0.156563	0.22786	0.200125	0.349923	0.327522	0.367786	0.335081	0.37027	0.265189	0.241266	0.255137	0.670789	0.591122	0.660375
	1.5	0.314894			0.147425	0.124992	0.116987	0.131996	0.134849	0.126329	0.248371	0.258468	0.256526	0.377077	0.416184	0.465372	0.18905	0.19922	0.2163	0.58154	0.4988	0.60582	0.24172	0.27949	0.26935	0.29622	0.31972	0.2933	0.139167	0.30456	0.191355	0.290023	0.26407	0.317259	0.371347	0.350564	0.38211	0.313739	0.451827	0.305556	0.729953	0.591643	0.634991
	2	0.507093			0.378747	0.400493	0.384356	0.353997	0.354489	0.379558	0.621429	0.502664	0.516353	0.505616	0.699101	0.671769	0.48571	0.45646	0.3739	0.63947	0.57519	0.68105	0.54855	0.58484	0.59569	0.64034	0.56742	0.60011	0.30087	0.301529	0.256853	0.257952	0.337489	0.351206	0.578506	0.527337	0.508956	0.62288	0.493363	0.63753	0.719018	0.612601	0.622559
	2.5	0.811478			0.767539	0.923581	0.794307	0.765353	0.708328	0.766829	1.07021	0.78563	0.944943	0.840629	0.954934	0.906322	0.83102	0.86508	0.75378	0.77083	0.80587	0.749	0.94369	0.98824	1.06807	0.86889	0.9202	0.97763	0.549025	0.491697	0.565498	0.51176	0.698069	0.753824	0.710568	0.772749	0.727624	0.70486	0.646258	0.715692	0.818146	0.919878	0.992059
	3	0.986631			0.904079	1.04396	1.05196	0.966752	1.07205	0.961203	0.933002	1.11215	0.954846	0.946519	0.98054	1.07294	0.96851	1.18878	0.84271	0.92933	0.98474	1.08593	0.82577	0.75357	0.85916	0.97746	0.98815	1.03439	1.0195	0.868872	1.11162	0.950692	1.06368	0.985625	1.01385	1.00466	0.981481	1.03683	1.07673	0.886433	1.02272	1.07342	0.903866

## Sheet: Figure 3G
	CHIR Concentration	Average			H99Pβ			H99Pγ			H101Pα			H102Pβ			H102Pγ			H102Pε			H104Pα			H104Pβ			H105Pβ			H106Pα			H106Pβ			H108Pα			H108Pγ			H110Pα			H110Pβ
Relative Growth	0	0.770769			0.141953	0.139636	0.143929	0.214238	0.250001	0.247044	0.84836	0.52508	0.32722	1.14364	1.04546	0.8109	1.06514	1.06129	0.87357	1.0786	0.97875	0.94265	0.687952	0.825053	0.820147	1.11445	0.94676	0.88165	0.987569	0.996973	1.01546	0.755453	0.927339	0.6762	0.927566	0.895679	1.17676	0.777735	1.2995	0.922766	0.949724	1.00257	1.04771	0.765	0.821	0.759	0.946068	0.896967	1.15697
	1	0.843249			0.762961	0.911564	0.831772	1.00379	1.00987	0.986344	0.79062	0.87398	0.39406	0.99375	0.93283	0.86202	0.55828	0.69301	0.51348	0.80417	0.87645	0.86659	0.855361	0.873248	0.969161	0.874632	1.13169	0.993676	0.721074	0.723344	0.697207	1.07189	1.03088	0.897237	0.700546	0.977328	0.774949	0.871341	0.837827	0.697419	0.61759	0.661952	0.728301	0.984528	0.966466	1.04901	0.622339	0.569965	0.527144
	1.5	0.756582			0.956324	1.06095	0.982731	0.942568	1.02313	1.02415	0.92771	0.71567	0.4421	0.83267	0.97383	0.77266	0.46702	0.43252	0.38114	0.77173	0.66711	0.80217	0.74038	0.762287	0.839067	0.817817	0.794034	0.867465	0.581892	0.661341	0.677101	0.656713	0.89462	0.635191	0.683743	0.719871	0.494891	0.593991	0.488251	0.489407	0.593674	0.460203	0.518452	0.86233	0.993806	0.931542	0.306092	0.356061	0.350316
	2	0.630226			0.76167	0.916675	0.877349	0.843913	0.847106	0.817316	0.74129	0.77046	0.39671	0.7367	0.78011	0.65216	0.35185	0.34221	0.35305	0.60669	0.55192	0.55153	0.787081	0.844055	0.826136	0.683486	0.714989	0.728697	0.567753	0.468523	0.478187	0.728987	0.572516	0.50446	0.482222	0.502353	0.531556	0.460516	0.630971	0.517142	0.464446	0.394239	0.428186	0.706363	0.76599	0.719409	0.293199	0.307094	0.321591
	2.5	0.539961			0.602523	0.723122	0.660657	0.666635	0.70673	0.643217	0.92824	0.91831	0.66119	0.73424	0.67158	0.51591	0.26835	0.30559	0.30491	0.47658	0.46312	0.36192	0.866996	0.870376	0.863582	0.644941	0.652008	0.732958	0.369357	0.449455	0.335892	0.380126	0.49428	0.399758	0.385059	0.383824	0.407927	0.32473	0.324153	0.318952	0.38961	0.398868	0.337534	0.5353	0.575005	0.568529	0.228935	0.258595	0.222588
	3	0.449183			0.393734	0.465566	0.400802	0.581626	0.535071	0.474145	1.18506	1.13163	0.68331	0.62908	0.56201	0.50398	0.26614	0.22505	0.24338	0.30929	0.26239	0.15048	0.988738	0.973198	1.03807	0.5474	0.579404	0.660003	0.259491	0.273046	0.265003	0.554629	0.320213	0.365148	0.200286	0.213224	0.141559	0.206279	0.350732	0.261171	0.270413	0.226823	0.266555	0.440326	0.473884	0.39789	0.212368	0.175292	0.197404
[truncated: 18 more columns]

## Sheet: Figure 3H
	LGR5 mRNA Abundance	Relative Growth (0 μM CHIR)
H102NPa	0.0402479	0.01002	0.01076	0.01282
H102NPb	0.0105493	0.01749	0.02059	0.02002
H102NPy	0.029346	0.0181	0.02262	0.02422
H102Pa	0.0695462	0.87762	0.71175	0.56417
H102Pb	0.0770587	1.14364	1.04546	0.8109
H102Py	0.0982166	1.06514	1.06129	0.87357
H102Pd	0.0193095	0.20386	0.17549	0.21232
H102Pe	0.0371978	1.0786	0.97875	0.94265
H102Pz	0.0356978	0.28987	0.32028	0.3076

[truncated: 23 more sheets: Figure 3I, Figure 3J, Figure 4A - Seq - Germline, Figure 4A - Seq - LoH, Figure 4A - Seq - Somatic, Figure 4BC, Figure 5D, Figure 5F, Figure 5G, Figure 5H, Figure S1A, Figure S1B, Figure S1C, Figure S1D, Figure S1E, Figure S1F, Figure S2C, Figure S4, Figure S5B, Figure S5C …]
